# Supplementary material for: Molecular Characterization of Carbapenem-Resistant Acinetobacter baumannii Isolated from Intensive Care Unit Patients in Jordanian Hospitals
Source: Antibiotics (Basel). 2022 Jun 21;11(7):835. doi: 10.3390/antibiotics11070835 (PMC9311868; doi:10.3390/antibiotics11070835)
Supplement: Supplementary file 1 [file antibiotics-11-00835-s001.zip]

Archive with 1 entries (1 files):
- antibiotics-1779197-supplementary.pdf
